# Supplementary material for: Essential Oils from Colombian Plants: Antiviral Potential against Dengue Virus Based on Chemical Composition, In Vitro and In Silico Analyses
Source: Molecules. 2022 Oct 12;27(20):6844. doi: 10.3390/molecules27206844 (PMC9607004; doi:10.3390/molecules27206844)
Supplement: Supplementary file 1 [file molecules-27-06844-s001.zip]

Archive with 1 entries (1 files):
- molecules-1919658-supplementary.pdf
